# Supplementary material for: Infection of the malaria vector Anopheles coluzzii with the entomopathogenic bacteria Chromobacterium anophelis sp. nov. IRSSSOUMB001 reduces larval survival and adult reproductive potential
Source: Malar J. 2023 Apr 13;22:122. doi: 10.1186/s12936-023-04551-0 (PMC10103495; doi:10.1186/s12936-023-04551-0)
Supplement: Supplementary file 2 — Additional file 2: Row data. [file 12936_2023_4551_MOESM2_ESM.xlsx]

## Sheet: Insemination (ok)
Replicate	Contact	Treatment	Inseminated	Non_inseminated	Released
R1	0.5h	nIM_nIF	21	9	30
R2	0.5h	nIM_nIF	23	7	30
R3	0.5h	nIM_nIF	21	9	30
R4	0.5h	nIM_nIF	25	5	30
R1	0.5h	nIM_IF	10	20	30
R2	0.5h	nIM_IF	13	17	30
R3	0.5h	nIM_IF	11	19	30
R4	0.5h	nIM_IF	8	22	30
R1	0.5h	IM_nIF	8	22	30
R2	0.5h	IM_nIF	10	20	30
R3	0.5h	IM_nIF	9	21	30
R4	0.5h	IM_nIF	11	19	30
R1	1h	nIM_nIF	26	4	30
R2	1h	nIM_nIF	28	2	30
R3	1h	nIM_nIF	28	2	30
R4	1h	nIM_nIF	29	1	30
R1	1h	nIM_IF	15	15	30
R2	1h	nIM_IF	16	14	30
R3	1h	nIM_IF	12	18	30
R4	1h	nIM_IF	15	15	30
R1	1h	IM_nIF	11	19	30
R2	1h	IM_nIF	14	16	30
R3	1h	IM_nIF	13	17	30
R4	1h	IM_nIF	14	16	30
R1	24h	nIM_nIF	28	2	30
R2	24h	nIM_nIF	29	1	30
R3	24h	nIM_nIF	28	2	30
R4	24h	nIM_nIF	29	1	30
R1	24h	nIM_IF	20	10	30
R2	24h	nIM_IF	16	14	30
R3	24h	nIM_IF	12	18	30
R4	24h	nIM_IF	16	14	30
R1	24h	IM_nIF	16	14	30
R2	24h	IM_nIF	14	16	30
R3	24h	IM_nIF	12	18	30
R4	24h	IM_nIF	16	14	30
R1	0.5h	IM_IF	6	24	30
R2	0.5h	IM_IF	7	23	30
R3	0.5h	IM_IF	8	22	30
R4	0.5h	IM_IF	5	25	30
R1	1h	IM_IF	9	21	30
R2	1h	IM_IF	11	19	30
R3	1h	IM_IF	10	20	30
R4	1h	IM_IF	10	20	30
R1	24h	IM_IF	11	19	30
R2	24h	IM_IF	11	19	30
R3	24h	IM_IF	11	19	30
R4	24h	IM_IF	9	21	30

## Sheet: Larvae_Survival(ok)
Day	Control	P4	P5	P6	P7	P8	Replicate
0	0	0	0	0	0	0	Replicate1
0.5	0	0	0	0	0	7	Replicate1
1	0	0	2	4	6	3	Replicate1
1.5	2	0	7	8	10	10	Replicate1
2	0	3	1	4	4	4	Replicate1
2.5	0	2	5	2	1	1	Replicate1
3	0	4	2	2	4	0	Replicate1
3.5	0	0	0	0	0	0	Replicate1
Alives	28	21	13	10	5	0	Replicate1
0	0	0	0	0	0	0	Replicate2
0.5	0	0	0	0	0	4	Replicate2
1	0	0	2	2	7	10	Replicate2
1.5	1	4	9	11	14	11	Replicate2
2	0	2	1	4	2	3	Replicate2
2.5	0	3	5	2	2	2	Replicate2
3	0	1	0	2	2	0	Replicate2
3.5	0	0	0	0	0	0	Replicate2
Alives	29	20	14	9	3	2	Replicate2
0	0	0	0	0	0	0	Replicate3
0.5	0	0	0	0	2	4	Replicate3
1	0	0	1	6	6	11	Replicate3
1.5	0	6	9	10	14	8	Replicate3
2	0	4	4	2	2	5	Replicate3
2.5	0	2	2	2	2	3	Replicate3
3	1	0	0	2	1	1	Replicate3
3.5	0	0	0	0	0	0	Replicate3
Alives	29	18	14	8	4	0	Replicate3
0	0	0	0	0	0	0	Replicate4
0.5	0	0	0	0	1	5	Replicate4
1	0	0	1	4	9	10	Replicate4
1.5	0	6	10	11	10	9	Replicate4
2	0	2	2	2	1	3	Replicate4
2.5	0	2	1	1	3	2	Replicate4
3	0	0	1	1	0	1	Replicate4
3.5	0	0	0	0	0	0	Replicate4
Alives	30	20	15	11	6	0	Replicate4

## Sheet: Wing_Size_infected larvae (ok)
Id	Treatment	Wing_size (um)
1	nIM	2503
2	nIM	2364
3	nIM	2366
4	nIM	2452
5	nIM	2512
6	nIM	2512
7	nIM	2232
8	nIM	2541
9	nIM	2587
10	nIM	2618
11	nIM	2551
12	nIM	2428
13	nIM	2464
14	nIM	2472
15	nIM	2253
16	nIM	2469
17	nIM	2462
18	nIM	2376
19	nIM	2292
20	nIM	2541
21	nIM	2167
22	nIM	2323
23	nIM	2323
24	nIM	2510
25	nIM	2594
26	nIM	2539
27	nIM	2383
28	nIM	2361
29	nIM	2491
30	nIM	2520
31	nIM	2224
32	nIM	2505
33	nIM	2474
34	nIM	2474
35	nIM	2484
36	nIM	2392
37	nIM	2455
38	nIM	2498
39	nIM	2476
40	nIM	2304
41	nIM	2445
42	nIM	2426
43	nIM	2371
44	nIM	2618
45	nIM	2524
46	nIM	2354
47	nIM	2544
48	nIM	2308
49	nIM	2378
50	nIM	2539
51	nIM	2503
52	nIM	2301
53	nIM	2443
54	nIM	2404
55	nIM	2457
56	nIM	2553
57	nIM	2448
58	nIM	2263
59	nIM	2366
60	nIF	2275
61	nIF	2606
62	nIF	2632
63	nIF	2515
64	nIF	2697
65	nIF	2565
66	nIF	2577
67	nIF	2472
68	nIF	2664
69	nIF	2654
70	nIF	2628
71	nIF	2496
72	nIF	2630
73	nIF	2491
74	nIF	2649
75	nIF	2532
76	nIF	2635
77	nIF	2414
78	nIF	2493
79	nIF	2671
80	nIF	2637
81	nIF	2517
82	nIF	2270
83	nIF	2179
84	nIF	2156
85	nIF	2275
86	nIF	2414
87	nIF	2517
88	nIF	2476
89	nIF	2445
90	nIF	2625
91	nIF	2335
92	nIF	2539
93	nIF	2551
94	nIF	2553
95	nIF	2652
96	nIF	2467
97	nIF	2661
98	nIF	2548
99	nIF	2637
100	nIF	2800
101	nIF	2642
102	nIF	2779
103	nIF	2296
104	nIF	2558
105	nIF	2448
106	nIF	2664
107	nIF	2592
108	nIF	2793
109	nIF	2457
110	nIF	2637
111	nIF	2472
112	nIF	2791
113	nIF	2498
114	nIF	2376
115	nIF	2539
116	nIF	2702
117	nIF	2529
118	nIF	2352
119	nIF	2419
120	IM	1994
121	IM	1852
122	IM	2124
123	IM	1874
124	IM	1916
125	IM	1918
126	IM	1838
127	IM	1840
128	IM	1910
129	IM	1864
130	IM	1974
131	IM	1834
132	IM	2042
133	IM	2082
134	IM	2066
135	IM	1980
136	IM	1900
137	IM	1868
138	IM	1964
139	IM	2038
140	IM	2022
141	IM	2050
142	IM	2064
143	IM	2048
144	IM	1966
145	IM	2218
146	IM	2072
147	IM	2076
148	IM	2164
149	IM	2180
150	IM	2082
151	IM	2126
152	IM	2108
153	IM	2068
154	IM	2064
155	IM	1936
156	IM	2012
157	IM	1852
158	IM	2038
159	IM	2150
160	IM	2042
161	IM	1836
162	IM	1944
163	IM	2084
164	IM	1988
165	IM	1944
166	IM	1944
167	IM	2086
168	IM	1818
169	IM	1808
170	IM	1876
171	IF	1866
172	IF	2026
173	IF	1880
174	IF	1932
175	IF	1832
176	IF	1916
177	IF	1828
178	IF	2314
179	IF	1842
180	IF	2228
181	IF	1800
182	IF	2232
183	IF	2060
184	IF	2258
185	IF	2082
186	IF	2106
187	IF	2130
188	IF	2236
189	IF	2042
190	IF	2246
191	IF	2078
192	IF	2236
193	IF	2084
194	IF	2228
195	IF	2038
196	IF	2084
197	IF	2074
198	IF	2280
199	IF	2202
200	IF	2282
201	IF	2042
202	IF	2278
203	IF	2090
204	IF	2058
205	IF	2132
206	IF	2076
207	IF	2234
208	IF	2130
209	IF	2286
210	IF	1824
211	IF	2056
212	IF	2264
213	IF	2308
214	IF	2106
215	IF	2174
216	IF	2220
217	IF	2256
218	IF	2236
219	IF	2220
220	IF	1890
221	IF	1990

## Sheet: KDR_Level
	1014L/1014L	1014L/1014F	1014F/1014F	f (1014F (%))
291	4	10	277	0.969
